# Supplementary material for: Effect of Perceived Self-Vulnerability on Prostate Cancer Screening Uptake and Associated Factors: A Cross-Sectional Study of Public Health Facilities in Western Kenya
Source: Ann Glob Health. 2022 Feb 17;88(1):12. doi: 10.5334/aogh.3064 (PMC8855733; doi:10.5334/aogh.3064)
Supplement: Effect of Perceived Self-Vulnerability on Prostate Cancer Screening Uptake and Associated Factors: A Cross-Sectional Study of Public Health Facilities in Western Kenya. — The additional file has data that represent socio demographic variables for prostate cancer screening uptake and perceived self - vulnerability to prostate cancer among male health workers aged 40 years and above who were recruited from public health facilities in western Kenya. [file agh-88-1-3064-s1.xls]

## Sheet: Sheet1
Subject_ID	Cadre	Cadre_other	Age	Education	Residence	Marital_Status	Religion	Relative_prostate_cancer	Blood_relative	Overal_health_wellbeing	Had_PC_Screening	Reasons_for_PC_Screening	Reasons_for_not_screening	Medical_Insurance	Type_of_medical_insurance	Medical_insurance_cover_screenin	Perceived_risk_to_PC	Q_14_a	Q_14_b	Q_14_c	Q_14_d	Q_14_e	Perception	Q_14_a1	Q_14_b1	Q_14_c1	Q_14_e1	Q_14_d1	scores	PERCEP	AgeCat	PCScreening
1	laboratoy technologist		50	Diploma	Urban	Married	Christian	Yes	2	3	2	I have knowledge about PC screening		1	NHIF	Yes		4	Strongly disagree	4	Dont know	Dont know	don't know	1	0	1			2	High Perception	40 to 50	Screening
2	Any other specify	Counsellor	50	Diploma	Rural	Married	Christian	No		Fair	3		Lack of information about screening services	1	NHIF	3		Disagree	4	4	Disagree	Disagree	disagree	0	1	1	0	0	2	High Perception	40 to 50	NO Screening
3	Pharmacist		43	Postgraduate	Urban	Married	Christian	No		4	3		1	1	NHIF	3		Strongly disagree	5	4	Strongly disagree	Strongly disagree	disagree	0	1	1	0	0	2	High Perception	40 to 50	NO Screening
4	Any other specify	TB monitor	58	Certificate	Urban	Married	Christian	Don't know		Fair	3		1	1	NHIF	Yes		Dont know	4	Disagree	Disagree	Strongly disagree	disagree		1	0	0	0	1	Low Perception	51 to 60	NO Screening
5	Nursing officer		41	Diploma	Urban	Married	Christian	No		Fair	3		Less concerned	1	NHIF	3		Dont know	Strongly disagree	4	Dont know	Dont know	disagree		0	1			1	Low Perception	40 to 50	NO Screening
6	Any other specify	Counsellor	44	Diploma	Urban	Married	Christian	No		3	within the last 12 months	I have knowledge about PC screening		1	2	Yes		Disagree	Disagree	Dont know	Strongly disagree	Dont know	disagree	0	0			0	0	Low Perception	40 to 50	Screening
7	Any other specify	Counsellor	50	Diploma	Urban	Married	Christian	No		Fair	3		Lack of awareness and money	1	NHIF	3		Dont know	5	4	Dont know	Dont know	don't know		1	1			2	High Perception	40 to 50	NO Screening
8	Nursing officer		47	Diploma	Urban	Married	Christian	Don't know		3	3		Never thought about it	1	NHIF	Yes		Dont know	Dont know	Dont know	Strongly disagree	Strongly disagree	disagree				0	0	0	Low Perception	40 to 50	NO Screening
9	Pharm-tech		48	Graduate	Urban	Married	Christian	No		3	3		Lack of knowledge	1	NHIF	Yes		Dont know	Strongly disagree	4	Disagree	Dont know	disagree		0	1		0	1	Low Perception	40 to 50	NO Screening
10	Pharm-tech		44	Diploma	Urban	Married	Christian	Don't know		3	3		Lack of time	1	NHIF	Yes		Disagree	Disagree	Disagree	Strongly disagree	Strongly disagree	strongly disagree	0	0	0	0	0	0	Low Perception	40 to 50	NO Screening
11	community health worker		52	Certificate	Urban	Married	Christian	No		3	3		Lack of income	1	NHIF	3		4	Strongly disagree	Disagree	Dont know	Dont know	disagree	1	0	0			1	Low Perception	51 to 60	NO Screening
12	Nursing officer		45	Diploma	Urban	Married	Christian	No		3	3			1	NHIF	3		4	4	4	Disagree	4	don't know	1	1	1	1	0	4	High Perception	40 to 50	NO Screening
13	Health records officer		49	Diploma	Rural	Married	Christian	No		Fair	3		Lack of income	1	NHIF	Yes		Dont know	Dont know	Dont know	Dont know	Dont know	don't know						0	Low Perception	40 to 50	NO Screening
14	community health worker		42	Diploma	Urban	Married	Christian	Don't know		3	2	4		1	NHIF	Yes		Disagree	4	Disagree	4	Disagree	disagree	0	1	0	0	1	2	High Perception	40 to 50	Screening
15	Public health officer		45	Diploma	Urban	Married	Christian	No		3	2	I have knowledge about PC screening		1	NHIF	Yes		Dont know	Disagree	4	Disagree	4	don't know		0	1	1	0	2	High Perception	40 to 50	Screening
16	Nursing officer		54	Certificate	Rural	Married	Christian	Yes	1	3	3		1	1	NHIF	Yes		4	4	4	4	4	4	1	1	1	1	1	5	High Perception	51 to 60	NO Screening
17	community health worker		45	Diploma	Rural	Married	Christian	No		4	3		1	1	NHIF	3		Strongly disagree	Strongly disagree	Strongly disagree	Strongly disagree	Strongly disagree	strongly disagree	0	0	0	0	0	0	Low Perception	40 to 50	NO Screening
18	community health worker		54	Certificate	Urban	Married	Christian	No		Fair	3		Lack of awareness	2				Dont know	4	4	Dont know	Disagree	don't know		1	1	0		2	High Perception	51 to 60	NO Screening
19	Public health officer		54	Postgraduate	Urban	Married	Christian	No		3	3		1	1	NHIF	Yes		Dont know	4	Disagree	Disagree	Disagree	disagree		1	0	0	0	1	Low Perception	51 to 60	NO Screening
20	Public health officer		45	Graduate	Urban	Married	Christian	Don't know		3	3		Lack of time	1	NHIF	Yes		Disagree	4	Dont know	Dont know	Dont know	don't know	0	1				1	Low Perception	40 to 50	NO Screening
21	Pharm-tech		40	Diploma	Urban	Married	Christian	No		3	2	I have knowledge about PC screening		1	NHIF	Yes		Disagree	4	Disagree	Disagree	Disagree	disagree	0	1	0	0	0	1	Low Perception	40 to 50	Screening
22	Nursing officer		47	Diploma	Rural	Married	Christian	No		3	within the last 12 months	I have knowledge about PC screening		1	NHIF	Yes		Strongly disagree	4	4	Dont know	Strongly disagree	disagree	0	1	1	0		2	High Perception	40 to 50	Screening
23	laboratoy technologist		42	Diploma	Urban	Married	Christian	Yes	1	3	3		Lack of knowledge	1	NHIF	3		Dont know	4	4	4	Disagree	don't know		1	1	0	1	3	High Perception	40 to 50	NO Screening
24	Public health officer		59	Diploma	Rural	Married	Christian	No		3	2	I have knowledge about PC screening		1	NHIF	Yes		Dont know	Strongly disagree	5	Dont know	Dont know	don't know		0	1			1	Low Perception	51 to 60	Screening
25	Nutritionist		42	Diploma	Urban	Married	Christian	Yes	1	Fair	2	I have knowledge about PC screening		1	NHIF	Yes		Disagree	Strongly disagree	4	Strongly disagree	Dont know	disagree	0	0	1		0	1	Low Perception	40 to 50	Screening
26	Nursing officer		43	Diploma	Urban	Married	Christian	No		3	3		never seen signs of the disease	1	NHIF	3		Dont know	Strongly disagree	Disagree	Strongly disagree	Dont know	disagree		0	0		0	0	Low Perception	40 to 50	NO Screening
27	medical doctor		54	Graduate	Urban	Married	Christian	Don't know		3	3		was below the age at risk	1	NHIF	2		Disagree	5	4	Dont know	Disagree	don't know	0	1	1	0		2	High Perception	51 to 60	NO Screening
28	Any other specify	Screener	47	Certificate	Rural	Married	Christian	No		3	3		1	1	NHIF	3		Disagree	Disagree	Disagree	Disagree	Disagree	disagree	0	0	0	0	0	0	Low Perception	40 to 50	NO Screening
29	Clinical officer		41	Diploma	Rural	Married	Christian	Yes	3	3	3		because of no signs	1	NHIF	2		Dont know	4	Dont know	Disagree	Disagree	disagree		1		0	0	1	Low Perception	40 to 50	NO Screening
30	medical doctor		52	Postgraduate	Urban	Married	Christian	No		3	3		never considered it necessary	1	NHIF	Yes		Strongly disagree	Strongly disagree	Disagree	Disagree	Strongly disagree	strongly disagree	0	0	0	0	0	0	Low Perception	51 to 60	NO Screening
31	Any other specify	clinica assistant	65	Certificate	Rural	Married	Christian	No		Fair	3		Not known about it	1	NHIF	3		Dont know	5	5	Dont know	4	4		1	1	1		3	High Perception	Above 60	NO Screening
32	Any other specify	HTC counselor	45	Certificate	Rural	Married	Christian	No		3	3		1	1	NHIF	3		Dont know	5	4	Disagree	Dont know	don't know		1	1		0	2	High Perception	40 to 50	NO Screening
33	Any other specify	Screener	52	Certificate	Rural	Married	Christian	No		3	3			1	NHIF	2		Dont know	4	Disagree	Strongly disagree	Disagree	disagree		1	0	0	0	1	Low Perception	51 to 60	NO Screening
34	Nursing officer		57	Diploma	Rural	Married	Christian	No		3	within the last 12 months	I have knowledge about PC screening		1	NHIF	3		Strongly disagree	5	Disagree	Strongly disagree	Strongly disagree	disagree	0	1	0	0	0	1	Low Perception	51 to 60	Screening
35	Any other specify	Peer educator	42	Certificate	Rural	Married	Christian	No		3	3		Doesn't know the importance	1	NHIF	2		4	4	5	4	4	5	1	1	1	1	1	5	High Perception	40 to 50	NO Screening
36	Radiologist		59	Graduate	Rural	Married	Christian	No		3	within the last 12 months	Felt more at risk of the disease		2				Dont know	Disagree	Strongly disagree	Strongly disagree	Strongly disagree	strongly disagree		0	0	0	0	0	Low Perception	51 to 60	Screening
37	community health worker		70	Certificate	Rural	Married	Christian	No		3	3		Doesn't have idea about screening	2				5	5	5	Strongly disagree	5	5	1	1	1	1	0	4	High Perception	Above 60	NO Screening
38	community health worker		69	Certificate	Rural	Married	Christian	No		3	3		Has no idea about it	2				Strongly disagree	5	5	Strongly disagree	Strongly disagree	disagree	0	1	1	0	0	2	High Perception	Above 60	NO Screening
39	Any other specify	Peer educator	45	Certificate	Rural	Married	Christian	No		3	3		1	1	NHIF	3		4	5	Dont know	Strongly disagree	Strongly disagree	disagree	1	1		0	0	2	High Perception	40 to 50	NO Screening
40	community health worker		52	Certificate	Rural	Married	Christian	No		Fair	3		Doesn't know where screening is offered	2				5	5	4	Strongly disagree	4	4	1	1	1	1	0	4	High Perception	51 to 60	NO Screening
41	Any other specify	Mental health worker	42	Graduate	Rural	Married	Christian	No		3	3		lack of screening services	1	NHIF	3		4	Strongly disagree	4	Dont know	Disagree	disagree	1	0	1	0		2	High Perception	40 to 50	NO Screening
42	Health records officer		56	Diploma	Urban	Married	Christian	No		3	3		no signs of cancer	1	NHIF	3		Dont know	Disagree	Disagree	Dont know	Dont know	disagree		0	0			0	Low Perception	51 to 60	NO Screening
43	laboratoy technologist		42	Diploma	Rural	Married	Christian	Don't know		3	3		only those above 55 years are required to screen	1	NHIF	3		Dont know	5	4	Dont know	Dont know	don't know		1	1			2	High Perception	40 to 50	NO Screening
44	Clinical officer		40	Diploma	Rural	Married	Christian	No		3	3		Doesn't have time	1	NHIF	3		Disagree	Disagree	Disagree	Dont know	Disagree	disagree	0	0	0	0		0	Low Perception	40 to 50	NO Screening
45	Clinical officer		45	Diploma	Rural	Married	Christian	Don't know		Fair	3		Lack of initiative	1	NHIF	Yes		4	4	Dont know	Disagree	Dont know	don't know	1	1			0	2	High Perception	40 to 50	NO Screening
46	laboratoy technologist		57	Graduate	Rural	Married	Christian	No		3	3		Not sick	1	NHIF	Yes		Dont know	4	5	Disagree	Dont know	don't know		1	1		0	2	High Perception	51 to 60	NO Screening
47	Any other specify	research officer	46	Postgraduate	Urban	unmarried	Christian	No		3	3			1	NHIF	2		Dont know	4	Disagree	Disagree	Disagree	disagree		1	0	0	0	1	Low Perception	40 to 50	NO Screening
48	Any other specify	research co-ordinator	54	Graduate	Rural	Married	Christian	No		3	3		doesn't know where screening services offered	1	2	3		Strongly disagree	Strongly disagree	Strongly disagree	Strongly disagree	Strongly disagree	strongly disagree	0	0	0	0	0	0	Low Perception	51 to 60	NO Screening
49	Any other specify	HTS	40	Diploma	Rural	Married	Christian	No		3	3		lack of knowledge about screening services	1	NHIF	3		Strongly disagree	Dont know	Dont know	Dont know	Dont know	disagree	0					0	Low Perception	40 to 50	NO Screening
50	Any other specify	peer ducator	48	Certificate	Rural	Married	Christian	No		Fair	3			1	NHIF	3		Disagree	Dont know	4	Dont know	4	don't know	0		1	1		2	High Perception	40 to 50	NO Screening
51	Any other specify	HTS	40	Postgraduate	Urban	Married	Christian	Yes	4	3	3		never been suspicious about cancer	1	NHIF	Yes		Strongly disagree	Disagree	5	Strongly disagree	Strongly disagree	disagree	0	0	1	0	0	1	Low Perception	40 to 50	NO Screening
52	physiotherapist		45	Diploma	Rural	Married	Christian	No		3	within the last 12 months	I have knowledge about PC screening		1	NHIF	Yes		Disagree	5	5	Dont know	4	4	0	1	1	1		3	High Perception	40 to 50	Screening
53	laboratoy technologist		43	Diploma	Rural	Married	Christian	Don't know		Fair	3		never though about it	1	NHIF	Yes		Dont know	5	4	Dont know	Dont know	don't know		1	1			2	High Perception	40 to 50	NO Screening
54	Any other specify	psychosocial consellor	47	Diploma	Rural	Married	Christian	No		3	within the last 12 months	I have knowledge about PC screening		1	NHIF	2		Dont know	4	4	Disagree	4	don't know		1	1	1	0	3	High Perception	40 to 50	Screening
55	Any other specify	peer educator	43	Certificate	Rural	Married	Christian	No		3	within the last 12 months	I have knowledge about PC screening		1	NHIF	Yes		Strongly disagree	4	5	Strongly disagree	5	don't know	0	1	1	1	0	3	High Perception	40 to 50	Screening
56	community health worker		53	Certificate	Rural	Married	Christian	Don't know		3	3		lack of awareness	1	NHIF	3		Dont know	4	Dont know	Strongly disagree	Dont know	disagree		1			0	1	Low Perception	51 to 60	NO Screening
57	Health records officer		50	Graduate	Rural	Married	Christian	No		3	3		screening services arent available	1	NHIF	Yes		4	4	4	4	4	4	1	1	1	1	1	5	High Perception	40 to 50	NO Screening
58	Any other specify	Screener	52	Certificate	Rural	Married	Christian	Don't know		Fair	3		no services	2				5	5	5	Dont know	Disagree	4	1	1	1	0		3	High Perception	51 to 60	NO Screening
59	Public health officer		40	Diploma	Rural	Married	Christian	No		Fair	3		doesn't know where screening is offered	1	NHIF	Yes		Dont know	4	4	Dont know	4	don't know		1	1	1		3	High Perception	40 to 50	NO Screening
60	Radiographer		45	Diploma	Rural	Married	Christian	No		3	3		no reason	1	NHIF	3		Strongly disagree	4	5	Strongly disagree	4	don't know	0	1	1	1	0	3	High Perception	40 to 50	NO Screening
61	community health worker		48	Diploma	Rural	Married	Christian	No		3	3		not been keen	1	NHIF	3		Dont know	Strongly disagree	4	Dont know	Dont know	disagree		0	1			1	Low Perception	40 to 50	NO Screening
62	Nursing officer		54	Graduate	Rural	Married	Christian	No		3	3		not thought about it	1	NHIF	Yes		Dont know	4	4	Disagree	4	don't know		1	1	1	0	3	High Perception	51 to 60	NO Screening
63	Health records officer		58	Diploma	Rural	Married	Christian	No		3	3		fear of uknown	1	NHIF	3		Strongly disagree	4	Disagree	Strongly disagree	4	disagree	0	1	0	1	0	2	High Perception	51 to 60	NO Screening
64	Public health officer		63	Certificate	Rural	Married	Christian	No		3	within the last 12 months	Doctror's advice		1	NHIF	Yes		Dont know	4	4	5	Dont know	4		1	1		1	3	High Perception	Above 60	Screening
65	Radiographer		49	Diploma	Urban	Married	Christian	Yes	3	Fair	3			1	NHIF	3		Dont know	4	4	Disagree	4	don't know		1	1	1	0	3	High Perception	40 to 50	NO Screening
66	Any other specify	Screener	47	Diploma	Urban	Married	Christian	No		3	3		is in good health	1	NHIF	Yes		Dont know	5	4	Dont know	4	4		1	1	1		3	High Perception	40 to 50	NO Screening
67	Any other specify	peer educator	48	Certificate	Rural	Married	Christian	No		Fair	3			1	NHIF	3		Dont know	Dont know	5	Dont know	5	4			1	1		2	High Perception	40 to 50	NO Screening
68	Any other specify	peer educator	48	Certificate	Rural	Married	Christian	No		3	3			1	NHIF	3		Dont know	4	Disagree	Disagree	Disagree	disagree		1	0	0	0	1	Low Perception	40 to 50	NO Screening
69	Any other specify	Adherence counsellor	57	Certificate	Rural	Married	Christian	No		Fair	3		no signs and sympoms	1	NHIF	3		Dont know	4	4	Dont know	4	don't know		1	1	1		3	High Perception	51 to 60	NO Screening
70	laboratoy technologist		41	Postgraduate	Urban	Married	Christian	No		3	2	I have knowledge about PC screening		1	NHIF	Yes		5	4	Disagree	Disagree	Disagree	don't know	1	1	0	0	0	2	High Perception	40 to 50	Screening
71	Health records officer		42	Diploma	Urban	Married	Christian	No		3	3		lack of awareness	2				4	4	Dont know	Dont know	Strongly disagree	don't know	1	1		0		2	High Perception	40 to 50	NO Screening
72	community health worker		41	Certificate	Urban	Married	Christian	No		Fair	3		time constraints	1	NHIF	3		Dont know	5	5	Disagree	4	4		1	1	1	0	3	High Perception	40 to 50	NO Screening
73	community health worker		40	Diploma	Urban	Married	Christian	No		3	3			1	NHIF	Yes		Strongly disagree	Disagree	Dont know	Dont know	Dont know	disagree	0	0				0	Low Perception	40 to 50	NO Screening
74	community health worker		68	Certificate	Urban	Married	Christian	No		Fair	within the last 12 months	I have knowledge about PC screening		2				4	4	Disagree	Disagree	4	don't know	1	1	0	1	0	3	High Perception	Above 60	Screening
75	Public health officer		51	Diploma	Urban	Married	Christian	No		Fair	3		not interested	1	NHIF	Yes		Disagree	4	Disagree	Disagree	Disagree	disagree	0	1	0	0	0	1	Low Perception	51 to 60	NO Screening
76	laboratoy technologist		49	Diploma	Urban	Married	Christian	Don't know		3	3		no reason at all	1	NHIF	Yes		Disagree	Disagree	Disagree	Disagree	Disagree	disagree	0	0	0	0	0	0	Low Perception	40 to 50	NO Screening
77	laboratoy technologist		47	Diploma	Rural	Married	Christian	No		4	within the last 12 months	I have knowledge about PC screening		1	NHIF	3		Disagree	Disagree	4	5	Dont know	don't know	0	0	1		1	2	High Perception	40 to 50	Screening
78	Health records officer		52	Certificate	Urban	Married	Christian	Don't know		3	within the last 12 months	Doctror's advice		1	NHIF	Yes		4	Strongly disagree	4	4	Dont know	don't know	1	0	1		1	3	High Perception	51 to 60	Screening
79	physiotherapist		50	Diploma	Rural	Married	Christian	Don't know		3	3		screening not available at my facility	1	NHIF	3		Dont know	Dont know	4	Dont know	Disagree	don't know			1	0		1	Low Perception	40 to 50	NO Screening
80	Clinical officer		49	Diploma	Urban	Married	Christian	Don't know		Fair	3		no reason	1	NHIF	Yes		Disagree	Dont know	Disagree	Strongly disagree	Dont know	disagree	0		0		0	0	Low Perception	40 to 50	NO Screening
81	Nursing officer		58	Diploma	Urban	Married	Christian	Don't know		Fair	3		no reason at all	1	NHIF	Yes		Dont know	Disagree	Dont know	Disagree	Disagree	disagree		0		0	0	0	Low Perception	51 to 60	NO Screening
82	Pharm-tech		42	Diploma	Rural	Married	Christian	No		3	3		no signs and symptoms	1	NHIF	Yes		Disagree	Strongly disagree	Dont know	Disagree	Dont know	disagree	0	0			0	0	Low Perception	40 to 50	NO Screening
83	Nutritionist		44	Graduate	Rural	Married	Christian	No		3	3		no facilities available	1	NHIF	2		Dont know	Dont know	5	Disagree	Disagree	don't know			1	0	0	1	Low Perception	40 to 50	NO Screening
84	Public health officer		50	Postgraduate	Urban	Married	Christian	Don't know		3	3		lack og opportunity to screen	1	NHIF	3		Strongly disagree	4	Dont know	Dont know	Strongly disagree	disagree	0	1		0		1	Low Perception	40 to 50	NO Screening
85	Nursing officer		43	Diploma	Urban	Married	Christian	Don't know		3	3		never thought about it	1	NHIF	Yes		Strongly disagree	Strongly disagree	Strongly disagree	Strongly disagree	Strongly disagree	strongly disagree	0	0	0	0	0	0	Low Perception	40 to 50	NO Screening
86	Any other specify	Adherence counsellor	47	Diploma	Urban	Married	Christian	Yes	2	Fair	2	Felt more at risk of the disease		1	NHIF	Yes		4	4	5	4	Dont know	4	1	1	1		1	4	High Perception	40 to 50	Screening
87	Any other specify	biomedical engineer	56	Diploma	Urban	Married	Christian	Yes	1	3	3			1	NHIF	Yes		Disagree	4	Strongly disagree	Strongly disagree	Disagree	disagree	0	1	0	0	0	1	Low Perception	51 to 60	NO Screening
88	Public health officer		45	Diploma	Rural	Married	Christian	No		3	3		time constraint	1	NHIF	Yes		4	Dont know	4	Disagree	Dont know	don't know	1		1		0	2	High Perception	40 to 50	NO Screening
89	Clinical officer		50	Diploma	Rural	Married	Christian	No		Fair	3		lack of services	1	NHIF	Yes		Dont know	4	4	Disagree	Dont know	don't know		1	1		0	2	High Perception	40 to 50	NO Screening
90	Any other specify	CCC attendant	42	Certificate	Rural	Separated	Christian	No		Fair	3		lack of services	1	NHIF	3		4	5	4	Disagree	Dont know	don't know	1	1	1		0	3	High Perception	40 to 50	NO Screening
91	Clinical officer		43	Graduate	Urban	Married	Christian	Yes	1	3	3		age limit	1	NHIF	2		Dont know	Strongly disagree	Strongly disagree	Disagree	Dont know	disagree		0	0		0	0	Low Perception	40 to 50	NO Screening
92	Nutritionist		50	Graduate	Rural	Married	Christian	No		3	within the last 12 months			1	NHIF	Yes		Strongly disagree	Strongly disagree		Strongly disagree	Strongly disagree	disagree	0	0		0	0	0	Low Perception	40 to 50	Screening
93	laboratoy technologist		52	Graduate	Urban	Married	Christian	No		3	2			1	NHIF	Yes		5	Strongly disagree	Disagree	5	Disagree	don't know	1	0	0	0	1	2	High Perception	51 to 60	Screening
94	Nursing officer		60	Diploma	Urban	Married	Christian	No		3	2	I have knowledge about PC screening		1	NHIF	3		Disagree	4	4	Disagree	Disagree	disagree	0	1	1	0	0	2	High Perception	51 to 60	Screening
95	community health worker		40	Certificate	Rural	Married	Christian	No		3	3		time constraints	1	NHIF	3		Dont know	4	4	Dont know	Strongly disagree	don't know		1	1	0		2	High Perception	40 to 50	NO Screening
96	Clinical officer		54	Graduate	Rural	Married	Christian	No		3	3		lack og opportunity	1	NHIF	3		Dont know	4	4	Disagree	Dont know	don't know		1	1		0	2	High Perception	51 to 60	NO Screening
97	Nursing officer		44	Certificate	Rural	Married	Christian	Don't know		3	3		haven't been counselled about screening	1	NHIF	3		Dont know	4	5	Dont know	Dont know	don't know		1	1			2	High Perception	40 to 50	NO Screening
98	community health worker		46	Diploma	Rural	Married	Christian	Yes	3	3	3		absence of clinical symptoms	1	NHIF	3		4	4	4	Dont know	4	4	1	1	1	1		4	High Perception	40 to 50	NO Screening
100	community health worker		40	Diploma	Rural	Married	Christian	No		3	3		not interested	2				Strongly disagree	Strongly disagree	Strongly disagree	Strongly disagree	Strongly disagree	strongly disagree	0	0	0	0	0	0	Low Perception	40 to 50	NO Screening
101	community health worker		47	Diploma	Urban	Married	Christian	No		3	2	I have knowledge about PC screening		1	NHIF	Yes		Disagree	4	Disagree	Disagree	Disagree	disagree	0	1	0	0	0	1	Low Perception	40 to 50	Screening
102	community health worker		48	Diploma	Rural	Married	Christian	No		3	3		cost and fear of diadnosis	1	NHIF	3		Dont know	4	5	Dont know	4	4		1	1	1		3	High Perception	40 to 50	NO Screening
103	community health worker		41	Certificate	Rural	Married	Christian	No		3	3		Lack of time	2				Disagree	5	Strongly disagree	Dont know	4	don't know	0	1	0	1		2	High Perception	40 to 50	NO Screening
104	community health worker		48	Certificate	Urban	Married	Christian	Don't know		3	2	Doctror's advice		1	NHIF	3		Disagree	5	4	Disagree	Disagree	don't know	0	1	1	0	0	2	High Perception	40 to 50	Screening
105	laboratoy technologist		40	Diploma	Rural	Married	Christian	No		3	2	Doctror's advice		1	NHIF	3		Disagree	5	Disagree	Disagree	Disagree	disagree	0	1	0	0	0	1	Low Perception	40 to 50	Screening
106	Nursing officer		46	Diploma	Rural	Married	Christian	No		3	within the last 12 months	I have knowledge about PC screening		1	NHIF	Yes		Disagree	5	4	Disagree	Disagree	don't know	0	1	1	0	0	2	High Perception	40 to 50	Screening
107	community health worker		47	Certificate	Rural	Married	Christian	No		3	3		Never exoerienced a problem	1	NHIF	3		Disagree	Strongly disagree	Disagree	Disagree	Disagree	strongly disagree	0	0	0	0	0	0	Low Perception	40 to 50	NO Screening
108	Any other specify	HTC Counsellor	51	Diploma	Urban	Married	Christian	No		3	3		never bothered	1	NHIF	3		Strongly disagree	5	4	Dont know	4	don't know	0	1	1	1		3	High Perception	51 to 60	NO Screening
109	Health records officer		58	Certificate	Rural	Married	Christian	Yes	1	3	3		never experienced symptoms	1	NHIF	Yes		Dont know	Disagree	Disagree	Disagree	Disagree	disagree		0	0	0	0	0	Low Perception	51 to 60	NO Screening
110	Any other specify	counsellor	43	Diploma	Rural	Married	Christian	No		3	3		lack of information	1	NHIF	3		Dont know	4	4	Disagree	Strongly disagree	disagree		1	1	0	0	2	High Perception	40 to 50	NO Screening
111	Public health officer		44	Diploma	Rural	Married	Christian	No		3	3		none	1	NHIF	3		Disagree	Strongly disagree	5	Dont know	Strongly disagree	disagree	0	0	1	0		1	Low Perception	40 to 50	NO Screening
112	community health worker		43	Diploma	Rural	Separated	Christian	Don't know		Fair	3		it is expensive	1	NHIF	3		5	5	5	Dont know	5	5	1	1	1	1		4	High Perception	40 to 50	NO Screening
113	Any other specify	peer educator	42	Diploma	Rural	Married	Christian	No		4	within the last 12 months	I have knowledge about PC screening		1	NHIF	2		Strongly disagree	5	Strongly disagree	Strongly disagree	Strongly disagree	strongly disagree	0	1	0	0	0	1	Low Perception	40 to 50	Screening
114	Any other specify	Adherence counsellor	58	Diploma	Urban	Married	Christian	Yes	2	3	3		Costly and lack of services	1	NHIF	3		Strongly disagree	Disagree	Disagree	Disagree	Disagree	strongly disagree	0	0	0	0	0	0	Low Perception	51 to 60	NO Screening
115	Radiologist		46	Postgraduate	Urban	Married	Christian	Yes	3	3	2	I have knowledge about PC screening		1	NHIF	Yes		Dont know	4	4	4	4	4		1	1	1	1	4	High Perception	40 to 50	Screening
116	Nursing officer		57	Diploma	Rural	Married	Christian	No		3	3		I don't have any family member diagnosed with prostate cancer	1	NHIF	Yes		Dont know	4	Disagree	Strongly disagree	Disagree	disagree		1	0	0	0	1	Low Perception	51 to 60	NO Screening
117	Clinical officer		51	Graduate	Urban	Married	Christian	No		3	within the last 12 months	I have knowledge about PC screening		1	NHIF	2		Disagree	4	4	Disagree	Disagree	disagree	0	1	1	0	0	2	High Perception	51 to 60	Screening
118	Nursing officer		55	Diploma	Urban	Married	Christian	Yes	3	3	3		no reason	1	NHIF	3		Dont know	4	4	Disagree	Dont know	don't know		1	1		0	2	High Perception	51 to 60	NO Screening
119	Health records officer		52	Diploma	Rural	Married	Christian	No		3	3		lack of information	1	NHIF	3		Dont know	4	Disagree	Disagree	Disagree	disagree		1	0	0	0	1	Low Perception	51 to 60	NO Screening
120	Nursing officer		53	Diploma	Rural	Married	Christian	No		3	2	I have knowledge about PC screening		1	NHIF	3		4	Disagree	4	Dont know	Disagree	don't know	1	0	1	0		2	High Perception	51 to 60	Screening
121	Any other specify	Adherence counselor	49	Certificate	Urban	Married	Christian	No		Fair	3		lack of awareness and screening services	1	NHIF	3		Dont know	4	4	Dont know	Dont know	don't know		1	1			2	High Perception	40 to 50	NO Screening
122	Any other specify	peer counselor	44	Certificate	Urban	Married	Christian	Don't know		3	3			1	NHIF	2		Disagree	Strongly disagree	5	Dont know	Strongly disagree	disagree	0	0	1	0		1	Low Perception	40 to 50	NO Screening
123	Health records officer		59	Certificate	Urban	Married	Christian	No		3	3		not in a hurry	1	NHIF	Yes		Dont know	5	Strongly disagree	Strongly disagree	Disagree	disagree		1	0	0	0	1	Low Perception	51 to 60	NO Screening
124	Nursing officer		52	Graduate	Urban	Married	Christian	No		3	3		none	1	NHIF	Yes		4	4	5	Disagree	4	4	1	1	1	1	0	4	High Perception	51 to 60	NO Screening
125	Nursing officer		53	Graduate	Rural	Married	Christian	No		Fair	3		lack of symptoms	1	NHIF	Yes		Dont know	4	4	Strongly disagree	4	don't know		1	1	1	0	3	High Perception	51 to 60	NO Screening
126	Pharm-tech		47	Diploma	Urban	Separated	Christian	No		3	within the last 12 months	I have knowledge about PC screening		2				Strongly disagree	Disagree	4	4	5	don't know	0	0	1	1	1	3	High Perception	40 to 50	Screening
127	Consultant medical doctor		44	Postgraduate	Urban	Married	Christian	No		3	3		no symptoms and signs	1	NHIF	Yes		Strongly disagree	4	4	Disagree	Strongly disagree	disagree	0	1	1	0	0	2	High Perception	40 to 50	NO Screening
128	physiotherapist		46	Diploma	Urban	Married	Christian	No		Fair	3		no signs and symptoms	1	NHIF	Yes		Disagree	4	Dont know	Disagree	Dont know	disagree	0	1			0	1	Low Perception	40 to 50	NO Screening
129	Consultant medical doctor		53	Postgraduate	Urban	Married	Christian	Yes	1	3	2	Doctror's advice		1	NHIF	Yes		5	4	Strongly disagree	5	5	4	1	1	0	1	1	4	High Perception	51 to 60	Screening
130	laboratoy technologist		54	Graduate	Urban	Married	Christian	No		3	2	I have knowledge about PC screening		1	NHIF	Yes		Dont know	4	Dont know	Dont know	Disagree	don't know		1		0		1	Low Perception	51 to 60	Screening
131	Health records officer		56	Graduate	Urban	Married	Christian	Yes	1	3	3		no need	1	NHIF	3		Dont know	Disagree	Disagree	Dont know	4	disagree		0	0	1		1	Low Perception	51 to 60	NO Screening
132	Any other specify	peer counselor	64	Certificate	Urban	Married	Christian	Yes	1	Fair	3		lack of symptoms	1	NHIF	3		Dont know	Dont know	4	Dont know	Dont know	don't know			1			1	Low Perception	Above 60	NO Screening
133	Public health officer		58	Diploma	Urban	Married	Christian	No		3	within the last 12 months	I have knowledge about PC screening		1	NHIF	Yes		Disagree	5	Disagree	Strongly disagree	Strongly disagree	disagree	0	1	0	0	0	1	Low Perception	51 to 60	Screening
134	Any other specify	health administrator	51	Diploma	Rural	Married	Christian	No		Fair	3		lack of interest	1	NHIF	Yes		Disagree	Dont know	4	Dont know	Disagree	disagree	0		1	0		1	Low Perception	51 to 60	NO Screening
135	Clinical officer		42	Diploma	Urban	Married	Christian	Yes	4	3	2	Felt more at risk of the disease		1	NHIF	Yes		Strongly disagree	4	5	5	4	4	0	1	1	1	1	4	High Perception	40 to 50	Screening
136	medical doctor		53	Postgraduate	Urban	Married	Christian	No		3	within the last 12 months	I have knowledge about PC screening		1	NHIF	Yes		Dont know	5	4	4	Disagree	don't know		1	1	0	1	3	High Perception	51 to 60	Screening
137	Any other specify	health administrator	57	Certificate	Rural	Married	Christian	No		3	3		reluctant	1	NHIF	Yes		Strongly disagree	4	4	Disagree	Strongly disagree	disagree	0	1	1	0	0	2	High Perception	51 to 60	NO Screening
138	community health worker		61	Certificate	Rural	Married	Christian	No		Fair	3		lack of information	1	NHIF	3		4	4	Disagree	4	4	don't know	1	1	0	1	1	4	High Perception	Above 60	NO Screening
139	Health records officer		55	Certificate	Urban	Married	Christian	No		Fair	3		no cause of alarm	1	NHIF	3		4	5	5	Disagree	Strongly disagree	don't know	1	1	1	0	0	3	High Perception	51 to 60	NO Screening
140	Nursing officer		52	Diploma	Urban	unmarried	Christian	No		3	3		lack of information	1	NHIF	3		Dont know	Dont know	4	Dont know	4	don't know			1	1		2	High Perception	51 to 60	NO Screening
141	Nursing officer		40	Diploma	Rural	Married	Christian	No		3	3		lack of interest	1	NHIF	Yes		Strongly disagree	Strongly disagree	Strongly disagree	Strongly disagree	Strongly disagree	strongly disagree	0	0	0	0	0	0	Low Perception	40 to 50	NO Screening
142	Nursing officer		49	Diploma	Urban	Married	Christian	Yes	3	3	3			1	NHIF	Yes		Dont know	Disagree	Disagree	Dont know	Disagree	disagree		0	0	0		0	Low Perception	40 to 50	NO Screening
143	Nursing officer		45	Postgraduate	Urban	Married	Christian	No		Fair	3		not seen the importance	1	NHIF	3		Dont know	Dont know	Disagree	Disagree	4	disagree			0	1	0	1	Low Perception	40 to 50	NO Screening
144	Any other specify	social scientist	41	Diploma	Urban	Married	Christian	No		4	3		felt not at risk of the disease	1	NHIF	3		Disagree	4	Disagree	Strongly disagree	Disagree	disagree	0	1	0	0	0	1	Low Perception	40 to 50	NO Screening
145	Nursing officer		52	Diploma	Rural	Married	Christian	No		3	within the last 12 months	I have knowledge about PC screening		1	NHIF	Yes		Dont know	4	4	Dont know	Disagree	don't know		1	1	0		2	High Perception	51 to 60	Screening
146	Any other specify	biomedical engineer	59	Diploma	Urban	Married	Christian	No		Fair	3		lack of symptoms	1	NHIF	3		Dont know	4	Strongly disagree	Disagree	Disagree	disagree		1	0	0	0	1	Low Perception	51 to 60	NO Screening
147	Any other specify	health administrator	53	Graduate	Urban	Married	Christian	No		3	2	I have knowledge about PC screening		1	NHIF	Yes		Strongly disagree	4	4	Disagree	4	don't know	0	1	1	1	0	3	High Perception	51 to 60	Screening
148	Any other specify	health administrator	57	Graduate	Urban	Married	Christian	No		3	3		not sick	1	NHIF	3		Dont know	Dont know	Dont know	Dont know	Dont know	don't know						0	Low Perception	51 to 60	NO Screening
149	Any other specify	health administrator	48	Diploma	Rural	Married	Christian	Don't know		Fair	3		fear of being diagnosed with PC	1	NHIF	Yes		Dont know	5	4	Dont know	4	4		1	1	1		3	High Perception	40 to 50	NO Screening
150	Public health officer		44	Certificate	Urban	Married	Christian	No		3	3		don't know	1	NHIF	Yes		Disagree	4	Disagree	Disagree	Disagree	disagree	0	1	0	0	0	1	Low Perception	40 to 50	NO Screening
151	Clinical officer		45	Graduate	Rural	Married	Christian	No		4	3		ignorance	1	NHIF	3		Dont know	4	5	Disagree	5	4		1	1	1	0	3	High Perception	40 to 50	NO Screening
152	Nursing officer		40	Diploma	Rural	Married	Christian	No		Fair	3		ignorance	1	NHIF	3		Dont know	Dont know	4	Strongly disagree	5	don't know			1	1	0	2	High Perception	40 to 50	NO Screening
153	Any other specify	biomedical engineer	48	Diploma	Urban	Married	Christian	Don't know		3	3		ignorance	1	NHIF	3		Dont know	4	4	Disagree	5	4		1	1	1	0	3	High Perception	40 to 50	NO Screening
154	Nursing officer		52	Graduate	Urban	Married	Christian	No		3	3		lack of awareness	1	NHIF	3		Strongly disagree	Dont know	4	Dont know	Dont know	don't know	0		1			1	Low Perception	51 to 60	NO Screening
155	medical doctor		71	Graduate	Urban	Married	Christian	No		Fair	within the last 12 months	I have knowledge about PC screening		1	NHIF	2		Strongly disagree	4	4	Strongly disagree	Strongly disagree	disagree	0	1	1	0	0	2	High Perception	Above 60	Screening
156	Public health officer		54	Graduate	Rural	Married	Christian	No		3	3			1	NHIF	3		Strongly disagree	4	Dont know	Strongly disagree	Dont know	don't know	0	1			0	1	Low Perception	51 to 60	NO Screening
157	Nursing officer		55	Diploma	Urban	Married	Christian	No		Fair	2	Doctror's advice		1	NHIF	Yes		Strongly disagree	4	Disagree	Disagree	4	disagree	0	1	0	1	0	2	High Perception	51 to 60	Screening
158	Public health officer	Screener	48	Diploma	Urban	Married	Christian	Don't know		Fair	3		lack of any signs of PC	1	NHIF	Yes		4	5	Dont know	Strongly disagree	4	don't know	1	1		1	0	3	High Perception	40 to 50	NO Screening
159	Nursing officer		41	Graduate	Urban	Married	Christian	No		Fair	2	I have knowledge about PC screening		1	2	Yes		Dont know	Dont know	Disagree	Disagree	Strongly disagree				0	0	0	0	Low Perception	40 to 50	Screening
159	community health worker		49	Certificate	Rural	Married	Muslim	No		3	3		ignrance and lack of knowledge	1	NHIF	Yes		Strongly disagree	4	Strongly disagree	Disagree	Dont know	strongly disagree	0	1	0		0	1	Low Perception	40 to 50	NO Screening
160	Pharm-tech		54	Diploma	Urban	Married	Christian	Don't know		3	within the last 12 months	I have knowledge about PC screening		1	NHIF	Yes		Dont know	4	Disagree	Disagree	Disagree			1	0	0	0	1	Low Perception	51 to 60	Screening
161	Public health officer		44	Diploma	Urban	Married	Christian	Don't know		3	3		Busy	1	NHIF	Yes		Dont know	Disagree	Disagree	Disagree	Strongly disagree			0	0	0	0	0	Low Perception	40 to 50	NO Screening
162	laboratoy technologist		48	Diploma	Urban	Married	Christian	Don't know		Fair	within the last 12 months	I have knowledge about PC screening		1	NHIF	Yes		Strongly disagree	4	Strongly disagree	Strongly disagree	Strongly disagree		0	1	0	0	0	1	Low Perception	40 to 50	Screening
163	laboratoy technologist		48	Diploma	Urban	Married	Christian	Don't know		3	2	I have knowledge about PC screening		1	NHIF	Yes		Disagree	4	Disagree	Disagree	Disagree		0	1	0	0	0	1	Low Perception	40 to 50	Screening
164	Public health officer		40	Diploma	Urban	Married	Christian	No		Fair	3			1	NHIF	Yes		Strongly disagree	4	Disagree	Disagree	Disagree		0	1	0	0	0	1	Low Perception	40 to 50	NO Screening
165	community health worker		42	Diploma	Urban	Married	Christian	No		3	3		will consider screening in the future	1	NHIF	Yes		Disagree	Strongly disagree	Disagree	Disagree	Disagree		0	0	0	0	0	0	Low Perception	40 to 50	NO Screening
166	Radiologist		45	Graduate	Urban	Married	Christian	Don't know		3	3		busy schedule	1	NHIF	Yes		Strongly disagree	4	Strongly disagree	Strongly disagree	Strongly disagree		0	1	0	0	0	1	Low Perception	40 to 50	NO Screening
167	laboratoy technologist		51	Diploma	Urban	Married	Christian	Don't know		3	2	I have knowledge about PC screening		1	NHIF	Yes		Disagree	4	Disagree	Disagree	Disagree		0	1	0	0	0	1	Low Perception	51 to 60	Screening
168	Nursing officer		46	Diploma	Urban	Married	Christian	Don't know		4	3		no reason	1	NHIF	Yes		Dont know	4	Disagree	Disagree	Disagree			1	0	0	0	1	Low Perception	40 to 50	NO Screening
169	Nutritionist		44	Graduate	Urban	Married	Christian	Don't know		3	3			1	NHIF	Yes		Disagree	4	Disagree	Strongly disagree	Strongly disagree		0	1	0	0	0	1	Low Perception	40 to 50	NO Screening
170	laboratoy technologist		42	Graduate	Urban	Married	Christian	No		3	3		no signs and symptoms	1	NHIF	3		Dont know	Dont know	Disagree	Strongly disagree	Dont know				0		0	0	Low Perception	40 to 50	NO Screening
171	Clinical officer		53	Graduate	Urban	Married	Muslim	Don't know		4	3		planning to get screened	1	NHIF	Yes		4	4	Dont know	Disagree	Disagree		1	1		0	0	2	High Perception	51 to 60	NO Screening
172	Radiologist		48	Graduate	Rural	Married	Christian	Don't know		3	3		busy schedule	1	NHIF	Yes		Disagree	4	Disagree	Disagree	Disagree		0	1	0	0	0	1	Low Perception	40 to 50	NO Screening
173	Nursing officer		52	Diploma	Rural	Married	Christian	No		Fair	3		not thought about it	1	NHIF	Yes		Dont know	4	Disagree	Disagree	Disagree			1	0	0	0	1	Low Perception	51 to 60	NO Screening
174	Public health officer		42	Graduate	Urban	Married	Christian	Yes	4	4	3		not concerned	1	NHIF	2		Strongly disagree	Strongly disagree	Strongly disagree	Strongly disagree	Strongly disagree		0	0	0	0	0	0	Low Perception	40 to 50	NO Screening
175	Pharm-tech		47	Diploma	Rural	unmarried	Muslim	No		3	2	I have knowledge about PC screening		1	2	3		Disagree	4	Dont know	Strongly disagree	Dont know		0	1			0	1	Low Perception	40 to 50	Screening
176	Health records officer		48	Diploma	Urban	Married	Christian	Yes	1	3	2	Doctror's advice		1	NHIF	3		Dont know	Disagree	Disagree	Strongly disagree	Dont know			0	0		0	0	Low Perception	40 to 50	Screening
177	Health records officer		46	Diploma	Urban	Married	Christian	Don't know		4	2	Doctror's advice		1	NHIF	Yes		Disagree	4	Disagree	Disagree	Disagree		0	1	0	0	0	1	Low Perception	40 to 50	Screening
178	Clinical officer		45	Diploma	Urban	Married	Christian	Don't know		Fair	3		has been thinking about it	1	NHIF	Yes		Disagree	Disagree	Disagree	Disagree	Disagree		0	0	0	0	0	0	Low Perception	40 to 50	NO Screening
179	medical doctor		49	Graduate	Urban	Married	Christian	Don't know		Fair	2	I have knowledge about PC screening		1	NHIF	Yes		Disagree	Dont know	Disagree	Disagree	Disagree		0		0	0	0	0	Low Perception	40 to 50	Screening
180	Health records officer		45	Diploma	Urban	Married	Christian	Don't know		3	3		lack of time	1	NHIF	Yes		Disagree	4	Disagree	Strongly disagree	Strongly disagree		0	1	0	0	0	1	Low Perception	40 to 50	NO Screening
181	community health worker		43	Diploma	Urban	Married	Christian	Don't know		Fair	3		felt not at risk	1	NHIF	Yes		Disagree	4	Disagree	Disagree	Disagree		0	1	0	0	0	1	Low Perception	40 to 50	NO Screening
182	Clinical officer		47	Diploma	Urban	Married	Christian	Don't know		4	3		i don't feel vulnerable	1	NHIF	Yes		Disagree	4	Disagree	Disagree	Disagree		0	1	0	0	0	1	Low Perception	40 to 50	NO Screening
183	Pharm-tech		40	Diploma	Urban	Married	Christian	Yes	1	4	2	I have knowledge about PC screening		1	NHIF	Yes		Dont know	Dont know	Disagree	Disagree	Disagree				0	0	0	0	Low Perception	40 to 50	Screening
184	community health worker		47	Certificate	Rural	Married	Muslim	Don't know		3	2	I have knowledge about PC screening		1	NHIF	Yes		Strongly disagree	4	Disagree	Disagree	Disagree		0	1	0	0	0	1	Low Perception	40 to 50	Screening
185	Pharm-tech		44	Diploma	Urban	Married	Christian	No		3	3			1	NHIF	Yes		Disagree	4	Disagree	Disagree	Disagree		0	1	0	0	0	1	Low Perception	40 to 50	NO Screening
186	community health worker		50	Diploma	Rural	Married	Christian	Don't know		Fair	3		will be screened in the future	1	NHIF	Yes		Dont know	4	Disagree	Disagree	Disagree			1	0	0	0	1	Low Perception	40 to 50	NO Screening
187	Nursing officer		40	Diploma	Rural	Married	Christian	Don't know		3	3			1	NHIF	Yes		Disagree	4	Strongly disagree	Strongly disagree	Strongly disagree		0	1	0	0	0	1	Low Perception	40 to 50	NO Screening
188	Clinical officer		48	Diploma	Urban	Married	Christian	Don't know		3	2	I have knowledge about PC screening		1	NHIF	Yes		Dont know	4	Disagree	Disagree	Disagree			1	0	0	0	1	Low Perception	40 to 50	Screening
189	community health worker		41	Diploma	Urban	Married	Christian	Don't know		Fair	3		never fallen sick	1	NHIF	Yes		Strongly disagree	4	Disagree	Strongly disagree	Strongly disagree		0	1	0	0	0	1	Low Perception	40 to 50	NO Screening
190	Public health officer		41	Diploma	Urban	Married	Christian	Don't know		Fair	3			1	NHIF	Yes		Disagree	4	Disagree	Disagree	Disagree		0	1	0	0	0	1	Low Perception	40 to 50	NO Screening
191	Nursing officer		42	Diploma	Urban	Married	Christian	No		3	within the last 12 months	I have knowledge about PC screening		1	NHIF	Yes		Dont know	4	Disagree	Disagree	Disagree			1	0	0	0	1	Low Perception	40 to 50	Screening
192	Any other specify	HTS	49	Diploma	Urban	Married	Christian	No		Fair	3		No interest	1	NHIF	Yes		Disagree	Disagree	Disagree	Strongly disagree	Strongly disagree		0	0	0	0	0	0	Low Perception	40 to 50	NO Screening
193	Health records officer		40	Diploma	Urban	Married	Christian	Don't know		Fair	3		lack of time	1	NHIF	Yes		Strongly disagree	Disagree	Strongly disagree	Strongly disagree	Strongly disagree		0	0	0	0	0	0	Low Perception	40 to 50	NO Screening
194	Clinical officer		52	Diploma	Urban	Married	Christian	Don't know		3	3		no interest	1	NHIF	Yes		Dont know	4	Disagree	Disagree	Disagree			1	0	0	0	1	Low Perception	51 to 60	NO Screening
195	Health records officer		41	Graduate	Rural	Married	Christian	Don't know		3	3		never felt sick	1	NHIF	Yes		Disagree	Strongly disagree	Disagree	Disagree	Disagree		0	0	0	0	0	0	Low Perception	40 to 50	NO Screening
196	community health worker		50	Diploma	Urban	Married	Christian	Don't know		Fair	3		no reason	1	NHIF	Yes		Dont know	4	Disagree	Disagree	Disagree			1	0	0	0	1	Low Perception	40 to 50	NO Screening
197	Public health officer		46	Diploma	Urban	Married	Christian	No		3	2	I have knowledge about PC screening		1	NHIF	Yes		Dont know	4	Disagree	Disagree	Disagree			1	0	0	0	1	Low Perception	40 to 50	Screening
